# Supplementary material for: The Wine Ecosystem as a Reservoir for Potential Probiotics: A Comparative In Vitro Evaluation of Lactiplantibacillus plantarum and Oenococcus oeni Isolates
Source: Foods. 2026 Mar 15;15(6):1025. doi: 10.3390/foods15061025 (PMC13025300; doi:10.3390/foods15061025)
Supplement: Supplementary file 1 [file foods-15-01025-s001.zip]

Archive with 1 entries (1 files):
- foods-4182290-supplementary.pdf
